# Supplementary material for: Causal Relationship Between the Abuse of Cholesterol‐Lowering Medication, Blood Pressure Medication, Insulin, and Exogenous Hormones and Cerebral Infarction
Source: Brain Behav. 2024 Dec 22;14(12):e70186. doi: 10.1002/brb3.70186 (PMC11663836; doi:10.1002/brb3.70186)
Supplement: Supplementary file 3 — Supplementary Materials. [file BRB3-14-e70186-s003.xlsx]

## Sheet: Sheet1
Supplementary Table 1.Data Source
Trait	Year	Consortium	Sample size	Number of SNPs
Medication for cholesterol, blood pressure, diabetes, or take exogenous hormones: Blood pressure medication	2018	MRC-IEU	249710	9851867
Medication for cholesterol, blood pressure, diabetes, or take exogenous hormones: Cholesterol lowering medication	2018	MRC-IEU	249710	9851867
Medication for cholesterol, blood pressure, diabetes, or take exogenous hormones: Hormone replacement therapy	2018	MRC-IEU	249710	9851867
Medication for cholesterol, blood pressure, diabetes, or take exogenous hormones: Insulin	2018	MRC-IEU	249710	9851867
Medication for cholesterol, blood pressure, diabetes, or take exogenous hormones: Oral contraceptive pill or minipill	2018	MRC-IEU	249710	9851867
Diagnoses - main ICD10: I63 Cerebral infarction	2018	Neale lab	361194	10889323
