# Supplementary material for: Causal Relationship Between the Abuse of Cholesterol‐Lowering Medication, Blood Pressure Medication, Insulin, and Exogenous Hormones and Cerebral Infarction
Source: Brain Behav. 2024 Dec 22;14(12):e70186. doi: 10.1002/brb3.70186 (PMC11663836; doi:10.1002/brb3.70186)
Supplement: Supplementary file 4 — Supplementary Materials. [file BRB3-14-e70186-s004.xlsx]

## Sheet: Sheet1
Supplementary Table 2.Genetic variants that were used as instruments for Blood pressure medication
	SNP	effect_allele.exposure	beta.exposure	eaf.exposure	samplesize.exposure	pval.exposure	pos.exposure	chr.exposure	se.exposure	id.exposure	beta2(exposure)	se2(exposure)	F
1	rs10076701	C	-0.00603229	0.558254	249710	1.79999e-08	131596419	5	0.00107134	ukb-b-18009	3.63885e-05	1.14777e-06	31.7037
2	rs10096381	T	-0.00700709	0.519982	249710	5.40008e-11	10813904	8	0.00106833	ukb-b-18009	4.90993e-05	1.14133e-06	43.0194
3	rs10750766	A	0.00864736	0.709622	249710	1.80011e-13	65473798	11	0.0011743	ukb-b-18009	7.47768e-05	1.37898e-06	54.2262
4	rs114020506	G	-0.0093259	0.112917	249710	3.79997e-08	25137596	2	0.00169565	ukb-b-18009	8.69724e-05	2.87523e-06	30.2489
5	rs11760498	A	0.00926984	0.174535	249710	5.70033e-11	106418972	7	0.00141491	ukb-b-18009	8.59299e-05	2.00197e-06	42.9227
6	rs12258967	G	-0.00909469	0.299604	249710	5.30029e-15	18727959	10	0.00116293	ukb-b-18009	8.27134e-05	1.35241e-06	61.1602
7	rs1275986	A	-0.0140618	0.616567	249710	1.10002e-37	26912079	2	0.00109576	ukb-b-18009	0.000197734	1.20069e-06	164.684
8	rs12926550	A	-0.00781637	0.316953	249710	1e-11	81510155	16	0.00114854	ukb-b-18009	6.10956e-05	1.31914e-06	46.3146
9	rs13031603	T	-0.00913445	0.273889	249710	2.29985e-14	165095189	2	0.00119663	ukb-b-18009	8.34382e-05	1.43192e-06	58.27
10	rs13125101	A	0.0152207	0.291875	249710	1.50003e-38	81174592	4	0.00117215	ukb-b-18009	0.00023167	1.37394e-06	168.618
11	rs13179413	T	0.00756327	0.284015	249710	2.99999e-10	55868097	5	0.00120078	ukb-b-18009	5.72031e-05	1.44187e-06	39.6728
12	rs13346655	G	0.00733276	0.278656	249710	7.10003e-10	17176757	19	0.00118985	ukb-b-18009	5.37694e-05	1.41574e-06	37.9796
13	rs1401982	A	0.00757356	0.591633	249710	2.80027e-12	89989599	12	0.00108408	ukb-b-18009	5.73588e-05	1.17523e-06	48.8065
14	rs1427298	T	-0.00631014	0.42856	249710	6.1e-09	145214421	2	0.00108523	ukb-b-18009	3.98179e-05	1.17772e-06	33.8092
15	rs1581717	A	0.00595773	0.482706	249710	2e-08	51834020	6	0.00106209	ukb-b-18009	3.54945e-05	1.12804e-06	31.4658
16	rs167479	T	-0.0102494	0.472524	249710	7.50067e-22	11526765	19	0.00106697	ukb-b-18009	0.00010505	1.13842e-06	92.2768
17	rs1722883	C	-0.00616213	0.470715	249710	8.50002e-09	134215403	7	0.00107003	ukb-b-18009	3.79718e-05	1.14496e-06	33.1642
18	rs17514846	A	0.00915834	0.470029	249710	1.50003e-17	91416550	15	0.00107361	ukb-b-18009	8.38752e-05	1.15264e-06	72.768
19	rs17608766	C	0.00918956	0.144532	249710	1.2e-09	45013271	17	0.00151101	ukb-b-18009	8.4448e-05	2.28315e-06	36.9875
20	rs17677603	G	0.00739092	0.391964	249710	1.50003e-11	127857493	5	0.00109506	ukb-b-18009	5.46257e-05	1.19916e-06	45.5534
21	rs1799945	G	0.0120967	0.150549	249710	4.10015e-16	26091179	6	0.00148674	ukb-b-18009	0.00014633	2.2104e-06	66.2009
22	rs2023843	T	0.0184205	0.926089	249710	1.29987e-19	27243221	7	0.002034	ukb-b-18009	0.000339315	4.13716e-06	82.0164
23	rs2024385	A	-0.00588113	0.427473	249710	4.90004e-08	12888438	12	0.00107813	ukb-b-18009	3.45877e-05	1.16236e-06	29.7563
24	rs2103805	A	0.00789325	0.644056	249710	1.50003e-12	10833718	20	0.00111586	ukb-b-18009	6.23034e-05	1.24514e-06	50.0371
25	rs2236295	T	-0.00604825	0.402783	249710	2.90001e-08	64564892	10	0.00108981	ukb-b-18009	3.65813e-05	1.18769e-06	30.8005
26	rs2279500	C	0.0121989	0.831571	249710	1.10002e-17	113244433	1	0.00142436	ukb-b-18009	0.000148813	2.0288e-06	73.3503
27	rs2293607	C	-0.00688	0.243213	249710	2.90001e-08	169482335	3	0.00123956	ukb-b-18009	4.73344e-05	1.53651e-06	30.8065
28	rs2341599	A	-0.00641773	0.659813	249710	1.09999e-08	156433308	4	0.00112369	ukb-b-18009	4.11873e-05	1.26268e-06	32.6189
29	rs2427538	T	-0.0075155	0.607214	249710	5.00035e-12	62475603	20	0.00108835	ukb-b-18009	5.64827e-05	1.18451e-06	47.6846
30	rs2443708	C	0.00761984	0.683858	249710	3.19963e-11	11545719	3	0.00114816	ukb-b-18009	5.8062e-05	1.31827e-06	44.044
31	rs2493135	G	0.00828742	0.403662	249710	2.19989e-14	230851428	1	0.00108466	ukb-b-18009	6.86813e-05	1.17649e-06	58.3783
32	rs2906149	G	-0.00693625	0.676946	249710	1.09999e-09	2524359	7	0.00113815	ukb-b-18009	4.81116e-05	1.29539e-06	37.1407
33	rs2962383	T	0.0085594	0.30145	249710	1.9002e-13	157494859	5	0.00116357	ukb-b-18009	7.32633e-05	1.3539e-06	54.113
34	rs2977324	G	0.00703342	0.700562	249710	1.7e-09	76716737	8	0.0011681	ukb-b-18009	4.9469e-05	1.36446e-06	36.2554
35	rs35443	C	-0.0115	0.381582	249710	8.19974e-26	115552878	12	0.00109475	ukb-b-18009	0.00013225	1.19848e-06	110.348
36	rs3774619	G	0.00634562	0.628002	249710	2.59998e-08	53885792	3	0.00114	ukb-b-18009	4.02669e-05	1.2996e-06	30.9841
37	rs3803266	C	-0.00856943	0.768155	249710	1.10002e-11	30154349	13	0.00126185	ukb-b-18009	7.34351e-05	1.59227e-06	46.1199
38	rs3821843	A	0.00694637	0.679411	249710	2e-09	53558012	3	0.00115752	ukb-b-18009	4.82521e-05	1.33985e-06	36.013
39	rs3824869	C	-0.00670491	0.636175	249710	1.5e-09	47378245	11	0.00110877	ukb-b-18009	4.49558e-05	1.22937e-06	36.5681
40	rs3845811	G	0.00605563	0.432555	249710	1.7e-08	208521512	2	0.00107298	ukb-b-18009	3.66707e-05	1.15129e-06	31.8519
41	rs3918226	T	0.0265657	0.081009	249710	5.19996e-41	150690176	7	0.00198086	ukb-b-18009	0.000705736	3.92381e-06	179.86
42	rs4691055	C	-0.00681823	0.50209	249710	2.1e-10	156614217	4	0.0010725	ukb-b-18009	4.64883e-05	1.15026e-06	40.4156
43	rs4705716	A	-0.00683232	0.515575	249710	1.40001e-10	114399604	5	0.00106405	ukb-b-18009	4.66806e-05	1.1322e-06	41.2299
44	rs4968782	A	-0.00723084	0.619265	249710	5.10035e-11	61548476	17	0.00110106	ukb-b-18009	5.2285e-05	1.21233e-06	43.1276
45	rs56210598	C	-0.00659852	0.305899	249710	1.79999e-08	1605241	6	0.00117179	ukb-b-18009	4.35405e-05	1.37309e-06	31.7098
46	rs56388530	T	0.00834905	0.759242	249710	1.9002e-11	106910958	4	0.00124383	ukb-b-18009	6.97066e-05	1.54711e-06	45.0559
47	rs57541197	A	-0.0172185	0.145028	249710	4.40048e-30	63511306	10	0.00151088	ukb-b-18009	0.000296477	2.28276e-06	129.877
48	rs57748895	T	0.0277613	0.017749	249710	6.00067e-12	115826169	1	0.00403583	ukb-b-18009	0.00077069	1.62879e-05	47.3166
49	rs6031439	G	0.00909452	0.130832	249710	8e-09	42808597	20	0.00157666	ukb-b-18009	8.27103e-05	2.48586e-06	33.2723
50	rs6039216	C	-0.0095837	0.361946	249710	5.60015e-18	8622480	20	0.00110913	ukb-b-18009	9.18473e-05	1.23017e-06	74.6623
51	rs604723	C	0.0127554	0.724763	249710	1.9002e-26	100610546	11	0.00119841	ukb-b-18009	0.0001627	1.43619e-06	113.286
52	rs612652	C	0.0111613	0.5831	249710	5.79963e-25	1887216	11	0.00108166	ukb-b-18009	0.000124575	1.16999e-06	106.475
53	rs61926181	A	-0.0157105	0.039573	249710	1.09999e-08	50767037	12	0.00275217	ukb-b-18009	0.00024682	7.57444e-06	32.5859
54	rs6271	T	-0.0118269	0.074031	249710	5.99998e-09	136522274	9	0.0020331	ukb-b-18009	0.000139876	4.1335e-06	33.8395
55	rs6468801	A	0.00750863	0.772347	249710	3.89996e-09	102840673	8	0.00127552	ukb-b-18009	5.63795e-05	1.62695e-06	34.6535
56	rs7070115	G	0.00639185	0.422265	249710	2.90001e-09	95900004	10	0.00107706	ukb-b-18009	4.08557e-05	1.16006e-06	35.2187
57	rs708107	T	0.00661147	0.488367	249710	5.1e-10	228189495	1	0.00106386	ukb-b-18009	4.37115e-05	1.1318e-06	38.6213
58	rs7082011	A	-0.00652847	0.71295	249710	4.70002e-08	45382913	10	0.00119539	ukb-b-18009	4.26209e-05	1.42896e-06	29.8266
59	rs7134677	T	-0.00681586	0.296981	249710	5e-09	54441498	12	0.0011658	ukb-b-18009	4.64559e-05	1.35909e-06	34.1817
60	rs7187250	A	0.00765214	0.392792	249710	2.29985e-12	53810546	16	0.00109059	ukb-b-18009	5.85552e-05	1.18939e-06	49.2315
61	rs72844225	G	-0.0123853	0.066465	249710	6.4e-09	28458169	6	0.00213314	ukb-b-18009	0.000153396	4.55029e-06	33.7112
62	rs73075659	G	-0.00735623	0.347066	249710	6.09958e-11	20373541	12	0.0011245	ukb-b-18009	5.41141e-05	1.2645e-06	42.7949
63	rs7310615	G	-0.0111467	0.517541	249710	2.29985e-25	111865049	12	0.00107089	ukb-b-18009	0.000124249	1.14681e-06	108.344
64	rs73174309	T	0.00790239	0.252064	249710	2.69998e-10	169195666	3	0.00125126	ukb-b-18009	6.24478e-05	1.56565e-06	39.8861
65	rs73306876	G	0.016946	0.11739	249710	1.99986e-24	57739829	20	0.00166166	ukb-b-18009	0.000287167	2.76111e-06	104.004
66	rs73563812	T	-0.00845012	0.235802	249710	1.69981e-11	25900405	8	0.00125511	ukb-b-18009	7.14045e-05	1.5753e-06	45.3275
67	rs73728279	T	0.00649296	0.282368	249710	4.20001e-08	151411494	7	0.00118436	ukb-b-18009	4.21585e-05	1.40271e-06	30.0551
68	rs740746	A	0.010855	0.732751	249710	2.39994e-19	115792787	10	0.00120719	ukb-b-18009	0.000117831	1.45731e-06	80.8553
69	rs74233809	C	-0.0134578	0.078773	249710	1e-11	104913940	10	0.00197787	ukb-b-18009	0.000181112	3.91197e-06	46.297
70	rs74439044	C	0.011089	0.096518	249710	7.39997e-10	7781019	17	0.00180108	ukb-b-18009	0.000122966	3.24389e-06	37.9069
71	rs74661587	G	0.008673	0.132329	249710	3.29997e-08	122457125	5	0.00156919	ukb-b-18009	7.52209e-05	2.46236e-06	30.5483
72	rs75487052	T	-0.0086109	0.395072	249710	2.80027e-15	27552361	3	0.00109019	ukb-b-18009	7.41476e-05	1.18851e-06	62.3868
73	rs76452347	T	-0.00881289	0.203972	249710	1.29999e-10	35906471	9	0.00137102	ukb-b-18009	7.7667e-05	1.8797e-06	41.3189
74	rs7685862	A	-0.00866965	0.794909	249710	4.90004e-11	111389101	4	0.00131891	ukb-b-18009	7.51628e-05	1.73952e-06	43.2089
75	rs7701003	G	-0.0113922	0.371692	249710	4.30031e-25	157824481	5	0.001101	ukb-b-18009	0.000129782	1.2122e-06	107.063
76	rs77924615	A	-0.0133291	0.196521	249710	5.90065e-23	20392332	16	0.00135109	ukb-b-18009	0.000177665	1.82544e-06	97.3269
77	rs7911644	T	0.00684792	0.330189	249710	1.6e-09	18468589	10	0.00113424	ukb-b-18009	4.6894e-05	1.2865e-06	36.4508
78	rs79780963	T	-0.0139568	0.077242	249710	2.39994e-12	104952499	10	0.00199192	ukb-b-18009	0.000194792	3.96775e-06	49.0939
79	rs908951	T	-0.00948115	0.431483	249710	1.59993e-18	89697625	16	0.00107981	ukb-b-18009	8.98922e-05	1.16599e-06	77.0952
80	rs9292468	C	0.00939095	0.600688	249710	5.70033e-18	32819073	5	0.00108708	ukb-b-18009	8.81899e-05	1.18174e-06	74.627
81	rs9375459	T	0.0109051	0.43725	249710	2.60016e-24	127147704	6	0.00107183	ukb-b-18009	0.000118921	1.14882e-06	103.516
82	rs9394951	T	-0.00769548	0.565819	249710	7.19946e-13	43350753	6	0.00107235	ukb-b-18009	5.92204e-05	1.14993e-06	51.4989
83	rs9506725	C	-0.00860075	0.368858	249710	6.20012e-15	22314146	13	0.00110281	ukb-b-18009	7.39729e-05	1.21619e-06	60.8235
