# Supplementary material for: Causal Relationship Between the Abuse of Cholesterol‐Lowering Medication, Blood Pressure Medication, Insulin, and Exogenous Hormones and Cerebral Infarction
Source: Brain Behav. 2024 Dec 22;14(12):e70186. doi: 10.1002/brb3.70186 (PMC11663836; doi:10.1002/brb3.70186)
Supplement: Supplementary file 5 — Supplementary Materials. [file BRB3-14-e70186-s001.xlsx]

## Sheet: Sheet1
Supplementary Table 2.Genetic variants that were used as instruments for Cholesterol lowering medication
	SNP	effect_allele.exposure	beta.exposure	eaf.exposure	se.exposure	samplesize.exposure	pval.exposure	pos.exposure	chr.exposure	id.exposure	beta2(exposure)	se2(exposure)	F
1	rs10096633	T	-0.00868062	0.12449	0.00142134	249710	1e-09	19830921	8	ukb-b-17805	7.53532e-05	2.02021e-06	37.2997
2	rs10410835	C	0.00653135	0.523428	0.000952676	249710	7.10068e-12	45358353	19	ukb-b-17805	4.26585e-05	9.07592e-07	47.0019
3	rs10757270	G	0.00528118	0.427229	0.000952067	249710	2.90001e-08	22072719	9	ukb-b-17805	2.78909e-05	9.06432e-07	30.77
4	rs1081105	C	0.0237037	0.027813	0.00286069	249710	1.20005e-16	45412955	19	ukb-b-17805	0.000561865	8.18355e-06	68.6579
6	rs11743303	G	0.00730597	0.207636	0.00115742	249710	2.69998e-10	55859952	5	ukb-b-17805	5.33772e-05	1.33962e-06	39.845
7	rs117733303	G	0.0268785	0.018478	0.00348566	249710	1.20005e-14	160922870	6	ukb-b-17805	0.000722454	1.21498e-05	59.4621
8	rs1260326	C	-0.00747199	0.604973	0.000958547	249710	6.4003e-15	27730940	2	ukb-b-17805	5.58306e-05	9.18812e-07	60.7639
9	rs12708918	G	0.00521654	0.470517	0.000939196	249710	2.80001e-08	71984941	16	ukb-b-17805	2.72123e-05	8.82089e-07	30.8498
10	rs12916	C	0.00845744	0.400417	0.000957597	249710	1e-18	74656539	5	ukb-b-17805	7.15283e-05	9.16992e-07	78.0032
11	rs1367117	A	0.0121789	0.335545	0.000991779	249710	1.20005e-34	21263900	2	ukb-b-17805	0.000148326	9.83626e-07	150.795
12	rs17803465	T	0.0129948	0.044063	0.00233386	249710	2.59998e-08	67593039	18	ukb-b-17805	0.000168865	5.4469e-06	31.002
13	rs182050989	T	0.0184117	0.02862	0.00282267	249710	6.89922e-11	27262545	1	ukb-b-17805	0.000338991	7.96747e-06	42.5469
14	rs1883711	C	0.0200371	0.031712	0.00272372	249710	1.9002e-13	39179822	20	ukb-b-17805	0.000401485	7.41865e-06	54.1184
15	rs2244608	G	0.00765717	0.31943	0.00100674	249710	2.80027e-14	121416988	12	ukb-b-17805	5.86323e-05	1.01353e-06	57.8498
16	rs2740488	C	-0.00655167	0.264936	0.00106456	249710	7.49998e-10	107661742	9	ukb-b-17805	4.29244e-05	1.13329e-06	37.876
18	rs28601761	G	-0.0116662	0.419662	0.000961608	249710	7.19946e-34	126500031	8	ukb-b-17805	0.0001361	9.2469e-07	147.185
19	rs2925979	C	-0.00709673	0.700119	0.00102442	249710	4.30031e-12	81534790	16	ukb-b-17805	5.03636e-05	1.04944e-06	47.9911
20	rs3127580	T	0.00809528	0.155093	0.00129364	249710	3.89996e-10	160710851	6	ukb-b-17805	6.55336e-05	1.6735e-06	39.1595
21	rs35722851	C	-0.00706089	0.490231	0.000938872	249710	5.50047e-14	130434500	7	ukb-b-17805	4.98562e-05	8.81481e-07	56.5596
22	rs4135247	A	-0.0051994	0.568013	0.00095111	249710	4.60002e-08	12396588	3	ukb-b-17805	2.70338e-05	9.0461e-07	29.8844
23	rs4299376	T	-0.0104683	0.676799	0.0010035	249710	1.80011e-25	44072576	2	ukb-b-17805	0.000109585	1.00701e-06	108.822
24	rs4921914	T	-0.00866676	0.777765	0.00113314	249710	1.99986e-14	18272438	8	ukb-b-17805	7.51127e-05	1.28401e-06	58.4987
25	rs499883	A	0.00547814	0.614679	0.000982607	249710	2.5e-08	55519174	1	ukb-b-17805	3.001e-05	9.65517e-07	31.0818
26	rs557933	C	0.00522268	0.520079	0.000941456	249710	2.90001e-08	234853268	1	ukb-b-17805	2.72764e-05	8.86339e-07	30.7742
27	rs59950280	A	0.00553138	0.331191	0.00100928	249710	4.20001e-08	3452345	4	ukb-b-17805	3.05962e-05	1.01865e-06	30.0361
28	rs61872784	A	0.00777189	0.280654	0.00104445	249710	1e-13	114798893	10	ukb-b-17805	6.04023e-05	1.09088e-06	55.3704
29	rs660240	C	0.016048	0.785085	0.00114288	249710	8.69961e-45	109817838	1	ukb-b-17805	0.000257538	1.30617e-06	197.17
31	rs7412	T	-0.0397115	0.080018	0.0017297	249710	1.1995e-116	45412079	19	ukb-b-17805	0.001577	2.99186e-06	527.098
32	rs74617384	T	0.0197932	0.078891	0.00173987	249710	5.50047e-30	160997118	6	ukb-b-17805	0.000391771	3.02715e-06	129.419
33	rs7534572	G	0.0073499	0.647823	0.00098286	249710	7.50067e-14	62999675	1	ukb-b-17805	5.4021e-05	9.66014e-07	55.9216
34	rs76895963	G	-0.0219672	0.020683	0.00363865	249710	1.6e-09	4384844	12	ukb-b-17805	0.000482558	1.32398e-05	36.4476
35	rs77542162	G	0.0187784	0.022514	0.00316655	249710	2.99999e-09	67081278	17	ukb-b-17805	0.000352628	1.0027e-05	35.1677
36	rs8106503	C	-0.0236241	0.117528	0.00145993	249710	6.79986e-59	11196886	19	ukb-b-17805	0.000558098	2.1314e-06	261.846
37	rs964184	C	-0.0194246	0.865918	0.00137629	249710	3.10027e-45	116648917	11	ukb-b-17805	0.000377315	1.89417e-06	199.198
