# Supplementary material for: Causal Relationship Between the Abuse of Cholesterol‐Lowering Medication, Blood Pressure Medication, Insulin, and Exogenous Hormones and Cerebral Infarction
Source: Brain Behav. 2024 Dec 22;14(12):e70186. doi: 10.1002/brb3.70186 (PMC11663836; doi:10.1002/brb3.70186)
Supplement: Supplementary file 6 — Supplementary Materials. [file BRB3-14-e70186-s002.xlsx]

## Sheet: Sheet1
Supplementary Table 2.Genetic variants that were used as instruments for Insulin
	SNP	effect_allele.exposure	beta.exposure	eaf.exposure	pval.exposure	chr.exposure	pos.exposure	samplesize.exposure	se.exposure	id.exposure	beta2(exposure)	se2(exposure)	F
1	rs1064173	A	0.00740887	0.283909	5.90201e-147	6	32627480	249710	0.000286991	ukb-b-14070	5.48914e-05	8.23638e-08	666.45
2	rs4506565	T	0.00146828	0.312171	3.59998e-08	10	114756041	249710	0.000266597	ukb-b-14070	2.15585e-06	7.1074e-08	30.3324
3	rs7744001	A	-0.00238628	0.313226	2.80027e-19	6	32626086	249710	0.000265856	ukb-b-14070	5.69433e-06	7.06794e-08	80.5656
4	rs9271657	C	0.00388963	0.215415	3.50026e-35	6	32592582	249710	0.000314267	ukb-b-14070	1.51292e-05	9.87637e-08	153.186
